# Supplementary material for: Vitamin K epoxide reductase complex subunit 1 (Vkorc1) haplotype diversity in mouse priority strains
Source: BMC Res Notes. 2008 Dec 1;1:125. doi: 10.1186/1756-0500-1-125 (PMC2629770; doi:10.1186/1756-0500-1-125)
Supplement: Additional file 1 — List of haplotypes inferred from 237 polymorphisms for 40 mouse priority strains. To be consistent with the Vkorc1 direction in the mouse genome, the polymorphisms (5'→3') start from right to left. Question marks and the blank indicate the gaps and missing data, respectively. Locations of polymorphisms in the mouse Vkorc1 reference sequence (Ensembl No. ENSMUSG00000030804) are shown on the top. SNPs identifiers (rs number) are shown for the published SNPs. Five non-synonymous polymorphisms are indicated with Arg12Trp, Ala21Thr, Ala26Ser, Ala48Thr and Arg61Leu, and four synonymous polymorphisms are indicated with Leu10Leu, Glu37Glu, Arg53Arg, and Cys132Cys. Negative numbers indicate the locations of the polymorphisms in the 5' flanking region. Seven multiple-base indels are replaced by E (ATGCCTTTGATCCCAGCACTTCTGAGGCAGAAGCAGGCAAAGCTCTGAGTTCAAGGCCAGCCTGGTCT), Z (ACACAGTTC), X (CTGTAAAGCTACTATTAACAGGACGGTA), L (ACACA), O(ATTGGGT), P (CAGCCCC), and Q (AGA). Color coding of SNPs as employed by the Mouse Phenome Database SNP reports . [file 1756-0500-1-125-S1.xls]

## Sheet: Sheet1
				Locations of the polymorphism on the mouse Vkorc1 reference sequence (GenBank No. NC_000073)
Strain name as in the Jackson Laboratory Mouse DNA Resource Catalog	The Mouse DNA Resource # (http://www.jax.org/dnares/index.html)	Strain type as in the Jackson Laboratory Mouse DNA Resource Catalog	Our haplotype designation	2446	2445	2444	2431	2421	2376	2375	2239	2116	2097	2086	2077	2055	1990	1989	1965	1924	1869	1868	1843	1807	1784	1638	1594	1515	1508	1494	1452	1437	1406	1384	1382	1347	1309	1248	1237	1189	1187	1186	1185	1184	1183	1182	1181	1180	1012
SNPs published in MPD (http://phenome.jax.org/pub-cgi/phenome/mpdcgi?rtn=docs/home)											rs33173835			rs33173838			rs33173841		rs33174624		rs33174626															rs33174632		rs33175455	rs33175457
SNPS in coding region											Cys132Cys																																						Arg61Leu
129S1/SvImJ	A002448	IN	1	T	G	G	G	T	T	G	G	?	A	T	C	G	G	A	G	?	A	A	C	C	G
ARK/J	B000648	IN	1	T	G	G	G	T	T	G	G	?	A	T	C	G	G	A	G	?	A	A	C	C	G	T	T	C	G	?	C	G	G	A	G	G	?	A	T	G	C	A	C	G	A	C	A	C	C
A/J	A000646	IN	1	T	G	G	G	T	T	G	G	?	A	T	C	G	G	A	G	?	A	A	C	C	G	T	T	C	G	?	C	G	G	A	G	G	?	A	T	G	C	A	C	G	A	C	A	C	C
BALB/cByJ	A001026	IN	1	T	G	G	G	T	T	G	G	?	A	T	C	G	G	A	G	?	A	A	C	C	G	T	T	C	G	?	C	G	G	A	G	G	?	A	T	G	C	A	C	G	A	C	A	C	C
BTBR_T+_tf/J	D002282	IN	1																							T	T	C	G	?	C	G	G	A	G	G	?	A	T	G	C	A	C	G	A	C	A	C	C
BUB/BnJ	C000653	IN	1	T	G	G	G	T	T	G	G	?	A	T	C	G	G	A	G	?	A	A	C	C	G	T	T	C	G	?	C	G	G	A	G	G	?	A	T	G	C	A	C	G	A	C	A	C	C
C3H/HeJ	A000659	IN	2	T	G	G	G	T	T	G	G	?	A	T	C	G	G	A	G	?	A	A	C	C	G	T	T	C	G	?	C	G	G	A	G	G	?	A	T	G	C	A	C	?	?	?	?	?	C
C57BL/10J	C000665	IN	1	T	G	G	G	T	T	G	G	?	A	T	C	G	G	A	G	?	A	A	C	C	G	T	T	C	G	?	C	G	G	A	G	G	?	A	T	G	C	A	C	G	A	C	A	C	C
C57BLKS/J	C000662	IN	1	T	G	G	G	T	T	G	G	?	A	T	C	G	G	A	G	?	A	A	C	C	G	T	T	C	G	?	C	G	G	A	G	G	?	A	T	G	C	A	C	G	A	C	A	C	C
C57BL/6J	A000664	IN	1	T	G	G	G	T	T	G	G	?	A	T	C	G	G	A	G	?	A	A	C	C	G	T	T	C	G	?	C	G	G	A	G	G	?	A	T	G	C	A	C	G	A	C	A	C	C
C57BR/cdJ	D000667	IN	1	T	G	G	G	T	T	G	G	?	A	T	C	G	G	A	G	?	A	A	C	C	G	T	T	C	G	?	C	G	G	A	G	G	?	A	T	G	C	A	C	G	A	C	A	C	C
C57L/J	B000668	IN	1	T	G	G	G	T	T	G	G	?	A	T	C	G	G	A	G	?	A	A	C	C	G	T	T	C	G	?	C	G	G	A	G	G	?	A	T	G	C	A	C	G	A	C	A	C	C
C58/J	B000669	IN	1	T	G	G	G	T	T	G	G	?	A	T	C	G	G	A	G	?	A	A	C	C	G	T	T	C	G	?	C	G	G	A	G	G	?	A	T	G	C	A	C	G	A	C	A	C	C
CAST/EiJ	A000928	WD	3	T	G	G	?	G	T	G	G	A	A	C	C	G	A	A	A	?	G	A	C	C	G	T	T	A	C	E	C	T	G	?	G	T	?	T	G	A	?	?	?	?	?	?	?	?	C
CBA/J	C000656	IN	1	T	G	G	G	T	T	G	G	?	A	T	C	G	G	A	G	?	A	A	C	C	G	T	T	C	G	?	C	G	G	A	G	G	?	A	T	G	C	A	C	G	A	C	A	C	C
CE/J	D000657	IN	1	T	G	G	G	T	T	G	G	?	A	T	C	G	G	A	G	?	A	A	C	C	G	T	T	C	G	?	C	G	G	A	G	G	?	A	T	G	C	A	C	G	A	C	A	C	C
CZECHII/EiJ	C001144	WD	4	T	G	G	?	G	T	G	A	A	A	C	C	G	A	A	A	?	G	A	C	C	A
DBA/2J	A000671	IN	1	T	G	G	G	T	T	G	G	?	A	T	C	G	G	A	G	?	A	A	C	C	G	T	T	C	G	?	C	G	G	A	G	G	?	A	T	G	C	A	C	G	A	C	A	C	C
FVB/NJ	A001800	IN	1	T	G	G	G	T	T	G	G	?	A	T	C	G	G	A	G	?	A	A	C	C	G	T	T	C	G	?	C	G	G	A	G	G	?	A	T	G	C	A	C	G	A	C	A	C	C
I/LnJ	D000674	IN	1	T	G	G	G	T	T	G	G	?	A	T	C	G	G	A	G	?	A	A	C	C	G	T	T	C	G	?	C	G	G	A	G	G	?	A	T	G	C	A	C	G	A	C	A	C	C
JF1/Ms	D003720	WD	5	T	G	G	?	G	T	G	G	A	A	C	C	G	A	A	A	?	G	A	C	C	G	T	T	A	C	E	C	G	G	?	G	T	?	T	G	G	?	?	?	?	?	?	?	?	C
KK/HlJ	C002106	IN	1	T	G	G	G	T	T	G	G	?	A	T	C	G	G	A	G	?	A	A	C	C	G	T	T	C	G	?	C	G	G	A	G	G	?	A	T	G	C	A	C	G	A	C	A	C	C
LP/J	C000676	IN	1	T	G	G	G	T	T	G	G	?	A	T	C	G	G	A	G	?	A	A	C	C	G	T	T	C	G	?	C	G	G	A	G	G	?	A	T	G	C	A	C	G	A	C	A	C	C
MA/MyJ	D000677	IN	1	T	G	G	G	T	T	G	G	?	A	T	C	G	G	A	G	?	A	A	C	C	G	T	T	C	G	?	C	G	G	A	G	G	?	A	T	G	C	A	C	G	A	C	A	C	C
MSM/Ms	C003719	WD	5	T	G	G	?	G	T	G	G	A	A	C	C	G	A	A	A	?	G	A	C	C	G	T	T	A	C	E	C	G	G	?	G	T	?	T	G	G	?	?	?	?	?	?	?	?	C
MOLF/EiJ	B000550	WD	6	T	G	G	?	G	T	G	G	A	A	C	C	G	A	A	A	?	G	A	C	C	G	T	C	A	C	E	C	C	G	?	G	T	?	T	G	G	?	?	?	?	?	?	?	?	C
NOD/ShiLtJ	B001976	IN	7	T	G	G	G	T	T	G	G	?	A	T	C	G	G	A	G	?	A	A	C	C	G	T	T	C	G	?	G	G	G	?	G	G	?	T	G	G	?	?	?	?	?	?	?	?	C
NON/ShiLtJ	D002423	IN	1	T	G	G	G	T	T	G	G	?	A	T	C	G	G	A	G	?	A	A	C	C	G	T	T	C	G	?	C	G	G	A	G	G	?	A	T	G	C	A	C	G	A	C	A	C	C
NZB/BlNJ	B000684	IN	1	T	G	G	G	T	T	G	G	?	A	T	C	G	G	A	G	?	A	A	C	C	G	T	T	C	G	?	C	G	G	A	G	G	?	A	T	G	C	A	C	G	A	C	A	C	C
NZW/LacJ	D001058	IN	1																							T	T	C	G	?	C	G	G	A	G	G	?	A	T	G	C	A	C	G	A	C	A	C	C
PERA/EiJ	B000930	WD	8	T	G	G	G	T	T	G	G	?	A	T	C	G	G	A	G	?	A	A	C	C	G	G	T	C	C	?	C	G	A	?	G	G	?	T	G	G	?	?	?	G	A	?	?	?	C
PL/J	B000680	IN	1																							T	T	C	G	?	C	G	G	A	G	G	?	A	T	G	C	A	C	G	A	C	A	C	C
PWK/PhJ	D003715	WD	9	T	G	G	?	G	T	G	A	A	G	C	C	G	A	A	A	?	G	A	C	C	A	T	T	C	G	?	C	G	G	A	G	G	?	A	T	G	C	A	C	G	A	C	A	C	C
RIIIS/J	C000683	IN	1	T	G	G	G	T	T	G	G	?	A	T	C	G	G	A	G	?	A	A	C	C	G	T	T	C	G	?	C	G	G	A	G	G	?	A	T	G	C	A	C	G	A	C	A	C	C
SEA/GnJ	D000644	IN	1	T	G	G	G	T	T	G	G	?	A	T	C	G	G	A	G	?	A	A	C	C	G
SJL/J	A000686	IN	1	T	G	G	G	T	T	G	G	?	A	T	C	G	G	A	G	?	A	A	C	C	G	T	T	C	G	?	C	G	G	A	G	G	?	A	T	G	C	A	C	G	A	C	A	C	C
SM/J	B000687	IN	1	T	G	G	G	T	T	G	G	?	A	T	C	G	G	A	G	?	A	A	C	C	G	T	T	C	G	?	C	G	G	A	G	G	?	A	T	G	C	A	C	G	A	C	A	C	C
SPRET/EiJ	A001146	WD	10	A	?	?	?	T	C	A	G	A	A	T	T	A	A	T	A	A	A	G	T	T	G								G	?	C	G	T	T	G	G	?	?	?	?	?	?	?	?	A
SWR/J	B000689	IN	1	T	G	G	G	T	T	G	G	?	A	T	C	G	G	A	G	?	A	A	C	C	G	T	T	C	G	?	C	G	G	A	G	G	?	A	T	G	C	A	C	G	A	C	A	C	C
WSB/EiJ	C001145	WD	1	T	G	G	G	T	T	G	G	?	A	T	C	G	G	A	G	?	A	A	C	C	G	T	T	C	G	?	C	G	G	A	G	G	?	A	T	G	C	A	C	G	A	C	A	C	C
				Amplified segment 4 as depicted in Figure 1																						Amplified segment 3 as depicted in Figure 1
[truncated: 71 more columns]
